# Supplementary material for: Development and Utility of Practical Indicators of Critical Outcomes in Dengue Patients Presenting to Hospital: A Retrospective Cross-Sectional Study
Source: Trop Med Infect Dis. 2023 Mar 25;8(4):188. doi: 10.3390/tropicalmed8040188 (PMC10142425; doi:10.3390/tropicalmed8040188)
Supplement: Supplementary file 1 [file tropicalmed-08-00188-s001.zip]

Archive with 1 entries (1 files):
- tropicalmed-2189234-supplementary.pdf
